# Supplementary material for: The Childbirth Experience of Pregnant Women Living with HIV Virus
Source: J Clin Med. 2025 Mar 14;14(6):1975. doi: 10.3390/jcm14061975 (PMC11943000; doi:10.3390/jcm14061975)
Supplement: Supplementary file 1 [file jcm-14-01975-s001.zip]

Archive with 1 entries (1 files):
- jcm-3461305-supplementary.pdf
